# Supplementary material for: Datasets of surface water microbial populations from two anthropogenically impacted sites on the Bhagirathi-Hooghly River
Source: Data Brief. 2020 Mar 3;29:105371. doi: 10.1016/j.dib.2020.105371 (PMC7075797; doi:10.1016/j.dib.2020.105371)
Supplement: Multimedia component 1 [file mmc1.xml]

<?xml version="1.0" encoding="utf-8" standalone="no"?>
<data>
  <datasets>
    <author>pbhadury@gmail.com;pbhadury@iiserkol.ac.in</author>
    <type>1</type>
    <dataset>
      <name>Datasets of surface water microbial populations from Bhagirathi-Hooghly River</name>
      <caption />
      <description>Illumina dataset of surface water microbial populations from Bhagirathi-Hooghly River</description>
      <filetype>
        <name />
      </filetype>
      <filesize />
      <source>0</source>
      <sourcename>Original Data</sourcename>
      <access>
        <type>1</type>
        <name>Data available in data repository</name>
        <reponame>Mendeley Data</reponame>
        <PersistentId>10.17632/84crm633m2.1</PersistentId>
        <deeplinkurl>https://data.mendeley.com/datasets/84crm633m2/1</deeplinkurl>
      </access>
    </dataset>
  </datasets>
</data>
